# Supplementary material for: Ground-Dwelling Arthropod Communities of a Sky Island Mountain Range in Southeastern Arizona, USA: Obtaining a Baseline for Assessing the Effects of Climate Change
Source: PLoS One. 2015 Sep 2;10(9):e0135210. doi: 10.1371/journal.pone.0135210 (PMC4558002; doi:10.1371/journal.pone.0135210)
Supplement: S2 File — Categorical and continuous ecological variables used and unused in analyses are in columns prior to arthropod species. (XLSX) [file pone.0135210.s002.xlsx]

## Sheet: Matrix
Taxa													Orthoptera																											Myriapoda
Family																																								Scolopendridae	Scutigeridae	Geophilidae	Geophilidae	Geophilidae	Lithobiidae	Lithobiidae	Lithobiidae	Lithobiidae	Parajulidae
Species													Gryllus_spp	Ceutophilus_spp	Stenopelmatus_spp	Barytettix_humphreysii	Hoplosphyrum_boreale	Cycloptilium_comprehendens	Trimerotropis_spp	Conalcaea_huachucana	Eremopedes_ephippiata	Syrbula_montezuma	Arphia_conspersa	Pristoceuthopilus_arizonae	Aulocara_femoratum	Leprus_spp	Phrynotettix_tschivavensis	Melanoplus_lakinus	Boopedon_nubilum	Melanoplus_occidentalis	Trachyrehachis_kiowa	Ageneotettix_deorum	Acantherus_piperatus	Hesperotettix_veridans	Oecanthus_sp	Neonemobius_mormonius	Gryllita_arizonae_MS5			Scolopendra_polymorpha	Dendrothereua_homa	Geophilid_sp1	Geophilid_sp2	Geophilid_sp3	Lithobiid_sp1	Lithobiid_sp2	Lithobiid_sp3	Lithobiid_sp4	Aniulus_sp1
Site	Soil TN	Soil TC	Soil TOC	Sand %	Silt %	Clay %	C:N ratio	Biome	Elevation (m)	Aspect	No. Traps	CollectionTime
Cat-DS-N-03	0.17	2.099	2.1	62.6074	11.7719	25.6208	12.3471	GL	1363		10	Spring	4	0	0	1	0	0	0	0	0	0	0	0	0	0	0	0	0	0	0	0	0	0	0	0	0			0	0	0	0	0	0	0	0	0	0
Cat-DS-N-04								GL	1400.5		10	Spring	1	0	0	0	0	0	0	0	0	0	0	0	0	0	0	0	0	0	0	0	0	0	0	0	0			0	1	0	0	0	0	0	0	0	0
Cat-DS-N-05	0.098	0.972	0.94	63.2775	20.3417	16.3808	9.91837	GL	1337		10	Spring	0	0	0	0	0	0	0	0	0	0	0	0	0	0	0	0	0	0	0	0	0	0	0	0	0			0	0	0	0	0	0	0	0	0	0
Cat-DS-N-06	0.184	1.97	1.927	71.2643	18.1928	10.543	10.7065	GL	1342		10	Spring	0	0	0	0	0	0	0	0	0	0	0	0	0	0	0	0	0	0	0	0	0	0	0	0	0			1	0	0	0	0	0	0	0	0	0
Cat-DS-N-07	0.324	3.824	3.396	43.3017	40.3643	16.334	11.8025	GL	1440		10	Spring	12	0	0	0	0	0	0	0	0	0	0	0	0	0	0	0	0	0	0	0	0	0	0	0	0			0	0	0	1	0	0	1	0	0	0
Cat-DS-N-08	0.173	1.996	1.934	54.7556	25.5126	19.7318	11.5376	GL	1440		10	Spring	4	0	0	1	2	0	0	0	0	0	0	0	0	0	0	0	0	0	0	0	0	0	0	0	0			1	0	0	0	0	0	0	0	0	0
Cat-DS-S-01								DS	1045		10	Spring	2	0	0	0	0	0	0	0	0	0	0	0	0	0	0	0	0	0	0	0	0	0	0	0	0			2	2	0	0	0	0	0	0	0	0
Cat-DS-S-03	0.067	0.632	0.63	66.9158	23.4088	9.67542	9.43284	DS	1133		10	Spring	1	0	0	0	3	0	0	0	0	0	0	0	0	0	0	0	0	0	0	0	0	0	0	0	0			2	1	0	0	0	0	0	0	0	0
Cat-DS-S-04	0.112	1.152	1.14	72.5476	19.9104	7.54197	10.2857	DS	1158.5		10	Spring	0	0	0	0	0	0	0	0	0	0	0	0	0	0	0	0	0	0	0	0	0	0	0	0	0			3	2	0	0	0	0	0	0	0	0
Cat-DS-S-05	0.05	0.675	0.645	72.5476	20.2969	7.15548	13.5	DS	1172		10	Spring	0	0	0	0	0	0	0	0	0	0	0	0	0	0	0	0	0	0	0	0	0	0	0	0	0			1	0	0	0	0	0	0	0	0	0
Cat-DS-S-06	0.093	0.956	0.946	66.3821	25.6879	7.93005	10.2796	DS	1160		10	Spring	2	0	0	0	0	0	1	0	0	0	0	0	0	0	0	0	0	0	0	0	0	0	0	0	0			1	1	0	0	0	0	0	0	0	0
Cat-GL-N-01	0.109	1.193	1.19	71.2643	15.7451	12.9907	10.945	GL	1488		9	Spring	2	0	0	0	1	0	0	0	0	0	0	0	0	0	0	0	0	0	0	0	0	0	0	0	0			2	0	0	0	0	0	0	0	0	0
Cat-GL-N-02								GL	1330		10	Spring	5	0	0	0	0	0	0	0	0	0	0	0	0	0	0	0	0	0	0	0	0	0	0	0	0			0	2	0	1	0	0	0	0	0	0
Cat-GL-N-03								GL	1492		10	Spring	10	0	0	3	0	0	0	0	0	0	0	0	0	0	0	0	0	0	0	0	0	0	0	0	0			3	1	0	0	0	0	0	0	0	0
Cat-GL-N-04								GL	1504		10	Spring	7	0	0	0	0	0	0	0	0	0	0	0	0	0	0	0	0	0	0	0	0	0	0	0	0			1	0	0	0	0	0	0	0	0	0
Cat-GL-N-05								GL	1645		10	Spring	3	0	0	1	0	0	0	0	0	1	0	0	0	0	0	0	0	0	0	0	0	0	0	0	0			0	1	0	0	0	0	0	0	0	0
Cat-GL-N-06	0.301	3.681	3.036	58.0874	28.5218	13.3908	12.2292	GL	1380		10	Spring	3	0	0	0	0	1	0	0	0	0	0	0	0	0	0	0	0	0	0	0	0	0	0	0	0			2	0	0	0	0	0	0	0	0	0
Cat-GL-S-01	0.099	1.349	1.264	68.4625	25.2579	6.27956	13.6263	GL	1383.5		10	Spring	9	0	0	1	0	0	0	0	1	0	0	0	0	0	0	0	0	0	0	0	0	0	0	0	0			0	2	0	0	0	0	0	0	0	0
Cat-GL-S-02	0.03	0.64	0.64	73.6428	21.7215	4.63576	21.3333	GL	1400		10	Spring	2	0	0	0	0	0	0	0	0	0	0	0	0	0	0	0	0	0	0	0	0	0	0	0	0			0	1	0	0	0	0	0	0	0	0
Cat-GL-S-03	0.12	2.15	2.059	68.4625	26.5203	5.01723	17.9167	GL	1491.5		10	Spring	11	0	1	0	0	0	0	0	0	0	0	0	0	0	0	0	0	0	0	0	0	0	0	0	0			0	2	0	0	0	0	0	0	0	0
Cat-GL-S-04	0.056	0.844	0.755	70.0459	21.559	8.39514	15.0714	GL	1477		10	Spring	5	0	0	1	0	0	1	0	0	0	0	0	0	0	0	0	0	0	0	0	0	0	0	0	0			0	0	0	0	0	0	0	0	0	0
Cat-GL-S-05								GL	1512.5		10	Spring	4	0	0	0	0	0	1	0	0	0	0	0	0	0	0	0	0	0	0	0	0	0	0	0	0			0	2	0	0	0	0	0	0	0	0
Cat-GL-S-06	0.092	1.33	1.255	75.178	18.0666	6.75543	14.4565	GL	1532.5		9	Spring	4	0	0	0	0	0	0	0	0	0	0	0	0	0	0	0	0	0	0	0	0	0	0	0	0			1	0	0	0	0	0	0	0	0	0
Cat-CH-N-01	0.008	0.571	0.552	77.4766	17.7755	4.7479	71.375	CH	1845		10	Spring	6	0	0	0	0	0	0	0	0	0	0	0	0	0	0	0	0	0	0	0	0	0	0	0	0			1	0	0	0	0	0	0	0	0	0
Cat-CH-N-02	0.009	0.419	0.377	74.8665	22.521	2.61257	46.5556	CH	1865		10	Spring	1	0	0	0	0	0	0	0	0	0	0	0	0	0	0	0	0	0	0	0	0	0	0	0	0			1	0	0	1	0	0	0	0	0	0
Cat-CH-N-05								CH	1925		10	Spring	4	1	0	0	0	0	0	1	0	0	0	0	0	0	0	0	0	0	0	0	0	0	0	0	0			0	0	0	0	0	0	0	0	0	0
Cat-CH-N-06	0.048	0.78	0.655	76.1717	18.706	5.12225	16.25	CH	1962		10	Spring	6	1	0	0	0	0	0	0	0	0	0	0	0	0	0	0	0	0	0	0	0	0	0	0	0			0	0	0	0	0	0	2	0	0	0
Cat-CH-N-07	0.008	0.485	0.466	72.0711	21.5517	6.37713	60.625	CH	1971		8	Spring	1	0	0	0	0	0	0	0	0	0	0	0	0	0	0	0	0	0	0	0	0	0	0	0	0			0	0	0	0	0	0	0	0	0	0
Cat-CH-S-01	0.025	0.973	0.87	72.2549	21.4908	6.25428	38.92	CH	2052		10	Spring	0	1	0	0	0	0	0	0	0	0	0	0	0	0	0	0	0	0	0	0	0	0	0	0	0			0	0	0	1	0	0	0	0	0	0
Cat-CH-S-02	0.009	0.533	0.42	77.6109	17.2668	5.12225	59.2222	CH	1923		10	Spring	0	1	0	0	0	0	0	0	0	0	0	0	0	0	0	0	0	0	0	0	0	0	0	0	0			0	0	0	0	0	0	0	0	0	0
Cat-OW-N-01	0.11	1.81	1.57	72.0711	22.4308	5.49809	16.4545	PO	1939		7	Spring	6	0	0	0	0	0	0	0	0	0	1	0	0	0	0	0	0	0	0	0	0	0	0	0	0			0	0	0	0	0	0	0	0	0	0
Cat-OW-N-02	0.079	1.672	1.44	69.0062	24.2384	6.75543	21.1646	PO	2000		10	Spring	14	0	0	0	0	0	0	1	0	0	1	0	0	0	0	0	0	0	0	0	0	0	0	0	0			0	0	0	0	0	0	1	0	1	0
Cat-PO-N-01								PO	2032		10	Spring	5	0	0	0	0	0	0	0	0	0	0	0	0	0	0	0	0	0	0	0	0	0	0	0	0			0	0	0	0	0	0	0	0	0	0
Cat-PO-N-02	0.092	1.688	1.53	76.0284	17.9761	5.99548	18.3478	PO	2080		9	Spring	9	0	0	0	0	0	0	0	0	0	0	0	0	0	0	0	0	0	0	0	0	0	0	0	0			0	0	0	0	0	0	0	0	0	0
Cat-PO-N-03	0.03	0.907	0.79	78.6827	15.3218	5.99548	30.2333	PO	2142		9	Spring	0	1	0	0	0	0	0	0	2	0	0	0	0	0	0	0	0	0	0	0	0	0	0	0	0			0	0	0	0	0	0	0	1	0	0
Cat-PO-N-04								PO	2149		10	Spring	2	2	0	0	0	0	0	0	0	0	0	0	0	0	0	0	0	0	0	0	0	0	0	0	0			0	0	0	0	0	0	0	0	0	0
Cat-PO-N-05	0.089	2.05	1.81	69.5711	21.1734	9.25543	23.0337	PO	2313		10	Spring	1	1	0	0	0	0	0	0	0	0	0	0	0	0	0	0	0	0	0	0	0	0	0	0	0			0	0	0	0	0	0	0	2	0	0
Cat-PO-S-01	0.04	1.34	1.18	76.4041	15.9736	7.62225	33.5	PO	1803		10	Spring	1	0	0	0	1	0	1	0	0	0	0	0	0	0	0	0	0	0	0	0	0	0	0	0	0			0	0	0	0	0	0	0	0	0	0
Cat-PO-S-02	0.009	0.818	0.7	75.2428	17.1349	7.62225	90.8889	PO	2122		9	Spring	2	2	0	0	0	0	0	0	0	0	0	0	0	0	0	0	0	0	0	0	0	0	0	0	0			0	0	0	0	0	0	0	0	0	0
Cat-PO-S-03	0.065	3.644	3.3	77.6971	14.6806	7.62225	56.0615	PO	2183		10	Spring	1	0	0	0	0	0	0	0	0	0	0	0	0	0	0	0	0	0	0	0	0	0	0	0	0			0	0	0	0	0	0	0	0	0	1
Cat-PO-S-04	0.079	1.687	1.39	66.0505	23.9328	10.0166	21.3544	PO	2266		10	Spring	1	3	0	0	0	0	0	0	0	0	0	0	0	0	0	0	0	0	0	0	0	0	0	0	0			0	0	0	0	0	0	2	0	0	0
Cat-PO-S-05	0.063	1.863	1.48	82.9327	9.44509	7.62225	29.5714	PO	2422		10	Spring	0	0	0	0	0	0	0	0	0	0	0	0	0	0	0	0	0	0	0	0	0	0	0	0	0			0	0	0	0	0	0	0	0	0	0
Cat-PO-S-06	0.057	1.968	1.65	72.5236	19.4783	7.99809	34.5263	PO	2209		10	Spring	1	0	0	0	0	0	0	0	0	0	0	0	0	0	0	0	0	0	0	0	0	0	0	0	0			0	0	0	2	0	0	0	0	0	0
Cat-PO-S-07	0.01	0.777	0.62	80.3701	12.0076	7.62225	77.7	PO	2030		10	Spring	4	0	0	0	0	0	0	0	0	0	0	0	0	0	0	0	0	0	0	0	0	0	0	0	0			0	0	0	0	0	0	0	0	0	0
Cat-P-N-01	0.134	2.662	2.19	77.4717	14.9061	7.62225	19.8657	P	2218		10	Spring	1	0	0	0	0	0	0	0	0	0	0	0	0	0	0	0	0	0	0	0	0	0	0	0	0			0	0	0	0	0	0	0	1	0	0
Cat-P-N-02	0.02	0.728	0.62	58.1302	30.2053	11.6645	36.4	P	2228		10	Spring	0	0	1	0	0	0	0	0	0	0	0	0	0	0	0	0	0	0	0	0	0	0	0	0	0			0	0	0	0	0	0	0	0	0	0
Cat-P-N-03	0.073	1.667	1.37	73.4658	18.9791	7.55507	22.8356	P	2280		10	Spring	1	6	0	0	0	0	0	0	0	0	0	0	0	0	0	0	0	0	0	0	0	0	0	0	0			0	0	0	0	0	0	0	2	0	0
Cat-P-N-04	0.09	2.515	2.16	73.3399	17.8526	8.80751	27.9444	P	2305		10	Spring	0	0	1	0	0	0	0	0	0	0	0	0	0	0	0	0	0	0	0	0	0	0	0	0	0			0	0	0	0	0	0	0	2	0	0
Cat-P-C-02	0.098	2.858	2.46	76.1767	14.6443	9.17899	29.1633	P	2394		10	Spring	0	1	0	0	0	0	0	0	0	0	0	0	0	0	0	0	0	0	0	0	0	0	0	0	0			0	0	0	0	0	0	0	2	0	0
Cat-P-C-03	0.198	5.14	4.71	65.821	20.4726	13.7064	25.9596	P	2463		10	Spring	0	0	0	0	0	0	0	0	0	0	0	0	0	0	0	0	0	0	0	0	0	0	0	0	0			0	0	0	0	0	0	0	2	0	0
Cat-P-S-01	0.047	1.284	1.07	65.821	26.2549	7.92408	27.3191	P	2224		10	Spring	0	2	0	0	0	0	0	0	0	0	0	0	0	0	0	0	0	0	0	0	0	0	0	0	0			0	0	0	0	0	0	0	1	0	0
Cat-P-S-03	0.263	6.913	6	61.7023	24.9733	13.3244	26.2852	P	2386		10	Spring	0	3	0	0	0	0	0	0	0	0	0	0	0	0	0	0	0	0	0	0	0	0	0	0	0			0	0	0	0	0	0	0	0	0	0
Cat-P-S-04	0.12	2.961	2.48	71.0011	17.31	11.6889	24.675	P	2238		9	Spring	0	5	0	0	0	0	0	0	0	0	0	0	0	0	0	0	0	0	0	0	0	0	0	0	0			0	0	0	0	0	1	0	0	0	0
Cat-P-S-05	0.194	4.763	4.05	64.3191	23.2345	12.4464	24.5515	P	2278		10	Spring	0	12	0	0	0	0	0	0	0	0	0	0	0	0	0	0	0	0	0	0	0	0	0	0	0			0	0	0	0	0	0	0	1	1	3
Cat-P-S-06	0.275	6.42	5.5	65.429	23.7616	10.8094	23.3455	P	2447		9	Spring	0	0	0	0	0	0	0	0	0	0	0	0	0	0	0	0	0	0	0	0	0	0	0	0	0			0	0	0	0	0	0	1	0	1	0
Cat-P-S-07	0.187	5.534	4.79	53.1615	31.0979	15.7406	29.5936	P	2401		10	Spring	0	0	0	0	0	0	0	0	0	0	0	0	0	0	0	0	0	0	0	0	0	0	0	0	0			0	0	0	0	0	1	0	0	0	0
Cat-MC-02	0.489	8.7	8.16	52.2055	27.3903	20.4042	17.7914	MC	2777		10	Spring	0	2	0	0	0	0	0	0	0	0	0	0	0	0	0	0	0	0	0	0	0	0	0	0	0			0	0	0	0	0	0	0	0	0	0
Cat-MC-03	0.223	4.504	4.09	52.5847	38.6097	8.80561	20.1973	MC	2691		10	Spring	0	2	0	0	0	0	0	0	0	0	0	0	0	0	0	0	0	0	0	0	0	0	0	0	0			0	0	0	0	0	0	2	0	0	3
Cat-MC-04	0.123	3.391	2.99	56.4825	34.187	9.33048	27.5691	MC	2587		10	Spring	0	6	0	0	0	0	0	0	0	0	0	0	0	0	0	0	0	0	0	0	0	0	0	0	0			0	0	0	0	0	0	0	1	0	2
Cat-MC-05	0.23	4.649	4.2	51.9655	40.8635	7.17099	20.213	MC	2541		10	Spring	0	3	0	0	0	0	0	0	0	0	0	0	0	0	0	0	0	0	0	0	0	0	0	0	0			0	0	0	0	0	0	0	0	0	1
Cat-MC-06	0.19	4.364	3.91	55.664	37.5305	6.80548	22.9684	MC	2564		10	Spring	0	3	0	0	0	0	0	0	0	0	0	1	0	0	0	0	0	0	0	0	0	0	0	0	0			0	0	0	0	0	4	3	1	0	0
Cat-MC-S-01	0.15	4.496	4.03	45.7074	45.8566	8.436	29.9733	MC	2442		10	Spring	0	2	0	0	0	0	0	0	0	0	0	0	0	0	0	0	0	0	0	0	0	0	0	0	0			0	0	0	0	1	0	1	0	0	0
Cat-MC-S-02	0.206	5.777	5.16	49.3112	43.5178	7.17099	28.0437	MC	2452		10	Spring	0	4	0	0	0	0	0	0	0	0	0	0	0	0	0	0	0	0	0	0	0	0	0	0	0			0	0	1	0	0	0	3	1	0	1
Cat-MC-S-03	0.196	5.3	4.92	52.2783	37.6484	10.0733	27.0408	MC	2514		10	Spring	0	3	0	0	0	0	0	0	0	0	0	0	0	0	0	0	0	0	0	0	0	0	0	0	0			0	0	2	0	0	0	0	0	0	1
Cat-MC-S-04	0.145	3.446	3.06	53.8843	36.7852	9.33048	23.7655	MC	2551		10	Spring	0	2	0	0	0	0	0	0	0	0	0	0	0	0	0	0	0	0	0	0	0	0	0	0	0			0	0	0	0	0	2	0	0	0	1
Cat-MC-S-05	0.315	9.978	9.34	57.7811	35.7774	6.44146	31.6762	MC	2530		10	Spring	0	5	0	0	0	0	0	0	0	0	0	0	0	0	0	0	0	0	0	0	0	0	0	0	0			0	0	0	0	0	1	4	0	1	1
Cat-DS-N-03-Fall								GL	1363		5	Fall	14	0	0	2	2	0	0	0	0	0	0	0	0	0	0	0	0	0	0	0	0	0	0	0	0			0	0	0	0	0	0	0	0	0	0
Cat-DS-N-04-Fall								GL	1400.5		5	Fall	0	3	0	0	0	0	0	0	0	0	0	0	0	0	0	0	0	0	0	0	0	0	0	0	0			0	0	0	0	0	0	0	0	0	0
Cat-DS-N-05-Fall								GL	1337		6	Fall	0	1	0	0	0	0	0	0	0	0	0	0	0	0	0	0	0	0	0	0	0	0	0	0	0			0	0	0	0	0	0	0	0	0	0
Cat-DS-N-06-Fall								GL	1342		4	Fall	0	2	0	0	0	0	0	0	0	0	0	0	0	0	0	0	0	0	0	0	0	0	0	0	0			0	0	0	0	0	0	0	0	0	0
Cat-DS-N-07-Fall								GL	1440		10	Fall	0	5	1	0	0	0	0	0	0	0	0	0	2	0	0	1	0	0	0	0	0	0	0	0	0			0	0	0	0	0	0	0	0	0	0
Cat-DS-N-08-Fall								GL	1440		7	Fall	0	3	0	0	0	0	0	0	0	0	0	0	0	0	0	1	0	0	0	0	0	0	0	0	0			0	0	0	0	0	0	0	0	0	0
Cat-DS-S-01-Fall								DS	1045		9	Fall	0	0	0	0	0	0	0	0	0	0	0	0	0	0	0	0	0	0	0	0	0	0	0	0	0			0	2	0	0	0	0	0	0	0	0
Cat-DS-S-03-Fall								DS	1133		9	Fall	0	0	0	0	0	0	0	0	0	0	0	0	0	0	0	0	0	0	0	0	0	0	0	0	0			1	2	0	0	0	0	0	0	0	1
Cat-DS-S-04-Fall								DS	1158.5		9	Fall	2	0	0	0	0	0	0	0	0	0	0	0	1	0	0	0	0	0	0	0	0	0	0	0	0			0	0	0	0	0	0	0	0	0	0
Cat-DS-S-05-Fall								DS	1172		9	Fall	2	0	0	0	0	0	0	0	0	0	0	0	1	0	0	0	0	0	0	0	0	0	0	0	0			2	0	0	0	0	0	0	0	0	0
Cat-DS-S-06-Fall								DS	1160		5	Fall	1	1	0	0	0	0	0	0	0	0	0	0	0	0	0	0	0	0	0	0	0	0	0	0	0			0	1	0	0	0	0	0	0	0	0
Cat-GL-N-01-Fall								GL	1488		10	Fall	0	0	0	0	0	0	0	0	0	0	0	0	0	0	0	0	0	0	0	0	0	0	0	0	0			1	0	0	0	0	0	0	0	0	0
Cat-GL-N-02-Fall								GL	1330		10	Fall	2	0	0	0	0	0	0	0	1	6	0	0	0	0	0	0	2	0	0	0	0	1	0	0	6			0	0	0	0	0	0	0	0	0	0
Cat-GL-N-03-Fall								GL	1492		10	Fall	0	0	0	0	0	0	0	0	0	3	0	0	0	1	0	0	0	0	0	0	0	0	0	0	3			0	0	0	0	0	0	0	0	0	0
Cat-GL-N-04-Fall								GL	1504		10	Fall	5	0	0	0	0	0	0	0	0	0	0	0	0	0	0	0	0	0	0	0	0	0	0	0	0			0	0	0	0	0	0	0	0	0	0
Cat-GL-N-05-Fall								GL	1645		10	Fall	1	4	0	0	0	1	0	0	0	0	0	0	0	0	0	0	0	1	0	0	0	0	0	0	0			0	1	0	0	0	0	0	0	0	0
Cat-GL-N-06-Fall								GL	1380		10	Fall	1	2	0	0	0	0	0	3	0	0	0	0	2	0	3	0	1	0	0	0	0	0	0	0	0			1	0	0	0	0	0	0	1	0	0
Cat-GL-S-01-Fall								GL	1383.5		10	Fall	3	0	0	0	0	0	0	0	0	0	0	0	0	0	0	1	0	0	0	0	0	0	0	0	0			0	0	0	0	0	0	0	0	0	0
Cat-GL-S-02-Fall								GL	1400		10	Fall	1	0	0	0	0	0	0	0	0	0	0	0	0	0	0	0	0	0	0	0	0	0	0	0	0			0	1	0	0	0	0	0	0	0	0
Cat-GL-S-03-Fall								GL	1491.5		10	Fall	0	0	0	1	0	0	0	0	0	0	0	0	0	0	0	0	0	0	0	0	0	0	0	0	0			1	1	0	0	0	0	0	1	0	0
Cat-GL-S-04-Fall								GL	1477		9	Fall	0	0	0	0	0	0	0	0	0	0	0	0	0	0	0	0	0	0	0	0	0	0	0	0	0			0	1	0	0	0	0	0	0	0	0
Cat-GL-S-05-Fall								GL	1512.5		10	Fall	0	0	0	0	0	0	0	0	0	0	0	0	0	0	0	0	0	0	0	0	0	0	0	0	0			0	0	0	0	0	0	0	0	0	0
Cat-GL-S-06-Fall								GL	1532.5		10	Fall	12	0	0	0	0	0	0	0	0	0	0	0	0	0	0	0	0	0	0	0	0	0	0	0	0			0	5	0	1	0	0	0	1	1	0
Cat-CH-N-01-Fall								CH	1845		7	Fall	1	0	0	0	3	0	0	0	0	0	0	0	0	0	0	0	0	0	0	0	0	0	0	0	0			1	0	0	0	0	0	0	0	1	0
Cat-CH-N-02-Fall								CH	1865		9	Fall	0	0	0	0	2	0	0	0	0	0	0	0	0	0	0	0	0	1	0	0	0	0	0	0	0			0	0	0	0	0	0	0	0	0	0
Cat-CH-N-05-Fall								CH	1925		9	Fall	11	0	0	0	1	0	0	0	0	0	0	0	0	0	0	0	0	0	0	0	0	0	0	0	0			1	0	0	0	0	0	0	0	0	0
Cat-CH-N-06-Fall								CH	1962		7	Fall	1	0	0	0	0	0	0	0	0	0	0	0	0	0	0	0	0	0	0	0	0	0	0	0	0			2	0	0	0	0	0	0	0	0	0
Cat-CH-N-07-Fall								CH	1971		8	Fall	5	0	0	0	0	0	0	0	0	0	0	0	0	0	0	0	0	0	0	0	0	0	0	0	0			2	0	0	0	0	0	1	0	0	0
Cat-CH-S-01-Fall								CH	2052		10	Fall	4	0	0	0	0	0	0	0	0	0	0	0	0	0	0	0	0	0	1	0	0	0	1	0	0			0	0	0	0	0	0	0	0	1	0
Cat-CH-S-02-Fall								CH	1923		10	Fall	5	0	0	0	0	0	0	0	0	0	0	0	0	0	0	0	0	0	0	0	0	0	0	0	0			2	1	0	0	0	0	0	1	0	0
Cat-OW-N-01-Fall								PO	1939		8	Fall	4	0	0	0	4	0	0	0	0	0	0	0	0	0	0	0	0	0	0	0	0	0	0	0	0			1	0	0	0	0	0	0	0	0	0
Cat-OW-N-02-Fall								PO	2000		8	Fall	6	0	0	0	0	0	0	0	0	0	0	0	0	0	0	0	0	0	0	0	0	0	0	0	0			0	0	0	0	0	0	0	0	0	0
Cat-PO-N-01-Fall								PO	2032		8	Fall	13	0	0	0	0	0	0	0	0	0	0	0	0	0	0	0	0	0	0	0	0	0	0	0	0			3	0	0	0	0	0	0	0	0	1
Cat-PO-N-02-Fall								PO	2080		10	Fall	6	0	0	0	1	0	0	0	0	0	0	0	0	0	0	0	0	0	0	0	0	0	0	0	0			0	0	0	0	0	0	0	0	0	0
Cat-PO-N-03-Fall								PO	2142		10	Fall	0	0	0	0	2	0	0	0	0	0	0	0	0	0	0	0	0	0	0	0	0	0	0	0	0			0	0	0	0	0	0	0	0	0	0
Cat-PO-N-04-Fall								PO	2149		10	Fall	0	0	0	0	0	0	0	0	0	0	0	0	0	0	0	0	0	0	0	0	0	0	0	0	0			0	0	0	0	0	0	0	0	0	0
Cat-PO-N-05-Fall								PO	2313		10	Fall	0	0	0	0	0	0	0	0	0	0	0	0	0	0	0	0	0	0	0	0	0	0	0	0	0			0	0	0	0	0	0	0	0	1	0
Cat-PO-S-01-Fall								PO	1803		10	Fall	25	0	0	0	0	0	0	0	0	0	0	0	0	0	0	0	0	0	0	0	0	0	0	0	0			0	0	0	0	0	0	0	0	0	0
Cat-PO-S-02-Fall								PO	2122		10	Fall	0	0	0	0	0	0	0	0	0	0	0	0	0	0	0	0	0	0	0	0	0	0	0	0	0			0	0	0	0	0	0	0	0	0	0
Cat-PO-S-03-Fall								PO	2183		10	Fall	0	0	0	0	0	0	1	0	0	0	0	0	0	0	0	0	0	0	0	0	0	0	0	0	0			0	0	0	0	0	0	0	0	2	0
Cat-PO-S-04-Fall								PO	2266		10	Fall	0	0	0	0	0	0	0	0	0	0	0	0	0	0	0	0	0	0	0	0	0	0	0	0	0			0	0	0	0	0	0	0	1	0	0
Cat-PO-S-05-Fall								PO	2422		10	Fall	0	0	0	0	0	0	0	0	0	0	0	0	0	0	0	0	0	0	0	0	0	0	0	0	0			0	0	0	0	0	0	0	0	0	0
Cat-PO-S-06-Fall								PO	2209		10	Fall	0	0	0	0	0	0	0	0	0	0	0	0	0	0	0	0	0	0	0	0	0	0	0	0	0			0	0	0	0	0	0	0	0	2	0
Cat-PO-S-07-Fall								PO	2030		10	Fall	5	0	0	0	0	0	0	0	0	0	0	0	0	0	0	0	0	0	0	0	0	0	0	0	0			0	0	0	0	0	0	0	1	0	0
Cat-P-N-01-Fall								P	2218		10	Fall	0	0	0	0	0	0	0	0	0	0	0	0	0	0	0	0	0	0	0	0	0	0	0	0	0			0	0	0	0	0	0	0	0	0	1
Cat-P-N-02-Fall								P	2228		10	Fall	0	0	0	0	0	0	0	0	0	0	0	0	0	0	0	0	0	0	0	0	0	0	0	0	0			0	0	0	0	0	0	0	0	0	0
Cat-P-N-03-Fall								P	2280		10	Fall	0	0	0	0	0	0	0	0	0	0	0	1	0	0	0	0	0	0	0	0	1	0	0	0	0			0	0	0	0	0	0	0	0	0	0
Cat-P-N-04-Fall								P	2305		10	Fall	0	0	0	0	0	0	0	0	0	0	0	1	0	0	0	0	0	0	0	0	1	0	0	0	0			0	0	0	0	0	0	0	0	0	0
Cat-P-C-02-Fall								P	2394		10	Fall	0	0	0	0	0	0	0	0	0	0	0	0	0	0	0	0	0	0	0	0	0	0	0	0	0			0	0	0	0	0	0	0	1	0	0
Cat-P-C-03-Fall								P	2463		10	Fall	0	0	0	0	0	0	0	0	0	0	0	1	0	0	0	0	0	0	0	0	1	0	0	0	0			0	0	0	0	0	0	1	1	0	1
Cat-P-S-01-Fall								P	2224		10	Fall	0	0	0	0	0	0	0	0	0	0	0	0	0	0	0	0	0	0	0	0	0	0	0	0	0			0	0	0	0	0	0	0	2	0	0
Cat-P-S-03-Fall								P	2386		10	Fall	0	0	0	0	0	0	0	0	0	0	0	2	0	0	0	0	0	0	0	0	2	0	0	0	0			0	0	0	0	0	0	0	1	0	0
Cat-P-S-04-Fall								P	2238		10	Fall	0	0	0	0	0	0	0	0	0	0	0	4	0	0	0	0	0	0	0	0	4	0	0	0	0			0	0	0	0	0	0	0	1	0	0
Cat-P-S-05-Fall								P	2278		10	Fall	0	0	0	0	0	0	0	0	0	0	0	2	0	0	0	0	0	0	0	0	2	0	0	0	0			0	0	0	0	0	0	0	7	1	65
Cat-P-S-06-Fall								P	2447		10	Fall	0	0	0	0	0	0	0	0	0	0	0	0	0	0	0	0	0	0	0	0	0	0	0	0	0			0	0	0	0	0	0	0	3	1	0
Cat-P-S-07-Fall								P	2401		10	Fall	0	0	0	0	0	0	0	0	0	0	0	2	0	0	0	0	0	0	0	0	2	0	0	0	0			0	0	0	0	0	0	0	1	1	0
Cat-MC-02-Fall								MC	2777		10	Fall	0	0	0	0	0	0	0	0	0	0	0	0	0	0	0	0	0	0	0	2	0	0	0	2	0			0	0	0	0	0	0	0	5	0	4
Cat-MC-03-Fall								MC	2691		10	Fall	0	0	0	0	0	0	0	0	0	0	0	0	0	0	0	0	0	0	0	7	0	0	0	7	0			0	0	0	0	0	0	0	15	13	7
Cat-MC-04-Fall								MC	2587		10	Fall	0	0	0	0	0	0	0	0	0	0	0	0	0	0	0	0	0	0	0	0	0	0	0	0	0			0	0	0	0	0	0	0	2	1	12
Cat-MC-05-Fall								MC	2541		10	Fall	0	0	0	0	0	0	0	0	0	0	0	0	0	0	0	0	0	0	0	0	0	0	0	0	0			0	0	0	0	0	0	0	13	4	9
Cat-MC-06-Fall								MC	2564		10	Fall	0	0	0	0	0	0	0	0	0	0	0	0	0	0	0	0	0	0	0	0	0	0	0	0	0			0	0	0	0	0	0	0	5	0	10
Cat-MC-S-01-Fall								MC	2442		10	Fall	0	0	0	0	0	0	0	0	0	0	0	0	0	0	0	0	0	0	0	0	0	0	0	0	0			0	0	0	0	0	0	0	0	0	2
Cat-MC-S-02-Fall								MC	2452		10	Fall	0	0	0	0	0	0	0	0	0	0	0	0	0	0	0	0	0	0	0	0	0	0	0	0	0			0	0	0	0	0	0	0	1	0	158
Cat-MC-S-03-Fall								MC	2514		10	Fall	0	0	0	0	0	0	0	0	0	0	0	0	0	0	0	0	0	0	0	0	0	0	0	0	0			0	0	0	0	0	0	0	2	11	13
Cat-MC-S-04-Fall								MC	2551		9	Fall	0	0	0	0	0	0	0	0	0	0	0	0	0	0	0	0	0	0	0	0	0	0	0	0	0			0	0	0	0	0	0	0	4	0	77
Cat-MC-S-05-Fall								MC	2530		9	Fall	0	0	0	0	0	0	0	0	0	0	0	0	0	0	0	0	0	0	0	0	0	0	0	0	0			0	0	0	0	0	0	0	10	2	10
[truncated: 347 more columns]

## Sheet: Sheet2
Family
Species		Gryllus_spp	Ceutophilus_spp	Stenopelmatus_spp	Barytettix_humphreysii	Aulocara_femoratum	Hoplosphyrum_boreale	Cycloptilium_comprehendens	Leprus_spp	Phrynotettix_tschivavensis	Trimerotropis_spp	Conalcaea_huachucana	Melanoplus_lakinus	Boopedon_nubilum	Melanoplus_occidentalis	Eremopedes_ephippiata	Trachyrehachis_kiowa	Ageneotettix_deorum	Acantherus_piperatus	Syrbula_montezuma	Hesperotettix_veridans	Oecanthus_spp	Neonemobius_mormonius	Pristoceuthopilus_arizonae	MS_5
Site	Collection Time
Cat-DS-N-03	Fall	14	0	0	2	0	2	0	0	0	0	0	0	0	0	0	0	0	0	0	0	0	0	0	0
Cat-DS-N-04	Fall	0	3	0	0	0	0	0	0	0	0	0	0	0	0	0	0	0	0	0
Cat-DS-N-05	Fall	0	1	0	0	0	0	0	0	0	0	0	0	0	0	0	0	0	0	0
Cat-DS-N-06	Fall	0	2	0	0	0	0	0	0	0	0	0	0	0	0	0	0	0	0	0
Cat-DS-N-07	Fall	0	5	1	0	2	0	0	0	0	0	0	1	0	0	0	0	0	0	0
Cat-DS-N-08	Fall	0	3	0	0	0	0	0	0	0	0	0	1	0	0	0	0	0	0	0
Cat-DS-S-01	Fall	0	0	0	0	0	0	0	0	0	0	0	0	0	0	0	0	0	0	0
Cat-DS-S-03	Fall	0	0	0	0	0	0	0	0	0	0	0	0	0	0	0	0	0	0	0
Cat-DS-S-04	Fall	2	0	0	0	1	0	0	0	0	0	0	0	0	0	0	0	0	0	0
Cat-DS-S-05	Fall	2	0	0	0	1	0	0	0	0	0	0	0	0	0	0	0	0	0	0
Cat-DS-S-06	Fall	1	1	0	0	0	0	0	0	0	0	0	0	0	0	0	0	0	0	0
Cat-GL-N-01	Fall	0	0	0	0	0	0	0	0	0	0	0	0	0	0	0	0	0	0	0
Cat-GL-N-02	Fall	2	0	0	0	0	0	0	0	0	0	0	0	2	0	1	0	0	0	6
Cat-GL-N-03	Fall	0	0	0	0	0	0	0	1	0	0	0	0	0	0	0	0	0	0	3
Cat-GL-N-04	Fall	5	0	0	0	0	0	0	0	0	0	0	0	0	0	0	0	0	0	0
Cat-GL-N-05	Fall	1	4	0	0	0	0	1	0	0	0	0	0	0	1	0	0	0	0	0
Cat-GL-N-06	Fall	1	2	0	0	2	0	0	0	3	0	3	0	1	0	0	0	0	0	0
Cat-GL-S-01	Fall	3	0	0	0	0	0	0	0	0	0	0	1	0	0	0	0	0	0	0
Cat-GL-S-02	Fall	1	0	0	0	0	0	0	0	0	0	0	0	0	0	0	0	0	0	0
Cat-GL-S-03	Fall	0	0	0	1	0	0	0	0	0	0	0	0	0	0	0	0	0	0	0
Cat-GL-S-04	Fall	0	0	0	0	0	0	0	0	0	0	0	0	0	0	0	0	0	0	0
Cat-GL-S-05	Fall	0	0	0	0	0	0	0	0	0	0	0	0	0	0	0	0	0	0	0
Cat-GL-S-06	Fall	12	0	0	0	0	0	0	0	0	0	0	0	0	0	0	0	0	0	0
Cat-CH-N-01	Fall	1	0	0	0	0	3	0	0	0	0	0	0	0	0	0	0	0	0	0
Cat-CH-N-02	Fall	0	0	0	0	0	2	0	0	0	0	0	0	0	1	0	0	0	0	0
Cat-CH-N-05	Fall	11	0	0	0	0	1	0	0	0	0	0	0	0	0	0	0	0	0	0
Cat-CH-N-06	Fall	1	0	0	0	0	0	0	0	0	0	0	0	0	0	0	0	0	0	0
Cat-CH-N-07	Fall	5	0	0	0	0	0	0	0	0	0	0	0	0	0	0	0	0	0	0
Cat-CH-S-01	Fall	4	0	0	0	0	0	0	0	0	0	0	0	0	0	0	1	0	0	0
Cat-CH-S-02	Fall	5	0	0	0	0	0	0	0	0	0	0	0	0	0	0	0	0	0	0
Cat-OW-N-01	Fall	4	0	0	0	0	4	0	0	0	0	0	0	0	0	0	0	0	0	0
Cat-OW-N-02	Fall	6	0	0	0	0	0	0	0	0	0	0	0	0	0	0	0	0	0	0
Cat-PO-N-01	Fall	13	0	0	0	0	0	0	0	0	0	0	0	0	0	0	0	0	0	0
Cat-PO-N-02	Fall	6	0	0	0	0	1	0	0	0	0	0	0	0	0	0	0	0	0	0
Cat-PO-N-03	Fall	0	0	0	0	0	2	0	0	0	0	0	0	0	0	0	0	0	0	0
Cat-PO-N-04	Fall	0	0	0	0	0	0	0	0	0	0	0	0	0	0	0	0	0	0	0
Cat-PO-N-05	Fall	0	0	0	0	0	0	0	0	0	0	0	0	0	0	0	0	0	0	0
Cat-PO-S-01	Fall	25	0	0	0	0	0	0	0	0	0	0	0	0	0	0	0	0	0	0
Cat-PO-S-02	Fall	0	0	0	0	0	0	0	0	0	0	0	0	0	0	0	0	0	0	0
Cat-PO-S-03	Fall	0	0	0	0	0	0	0	0	0	1	0	0	0	0	0	0	0	0	0
Cat-PO-S-04	Fall	0	0	0	0	0	0	0	0	0	0	0	0	0	0	0	0	0	0	0
Cat-PO-S-05	Fall	0	0	0	0	0	0	0	0	0	0	0	0	0	0	0	0	0	0	0
Cat-PO-S-06	Fall	0	0	0	0	0	0	0	0	0	0	0	0	0	0	0	0	0	0	0
Cat-PO-S-07	Fall	5	0	0	0	0	0	0	0	0	0	0	0	0	0	0	0	0	0	0
Cat-P-N-01	Fall	0	0	0	0	0	0	0	0	0	0	0	0	0	0	0	0	0	0	0
Cat-P-N-02	Fall	0	0	0	0	0	0	0	0	0	0	0	0	0	0	0	0	0	0	0
Cat-P-N-03	Fall	0	0	0	0	0	0	0	0	0	0	0	0	0	0	0	0	0	1	0
Cat-P-N-04	Fall	0	0	0	0	0	0	0	0	0	0	0	0	0	0	0	0	0	1	0
Cat-P-C-02	Fall	0	0	0	0	0	0	0	0	0	0	0	0	0	0	0	0	0	0	0
Cat-P-C-03	Fall	0	0	0	0	0	0	0	0	0	0	0	0	0	0	0	0	0	1	0
Cat-P-S-01	Fall	0	0	0	0	0	0	0	0	0	0	0	0	0	0	0	0	0	0	0
Cat-P-S-03	Fall	0	0	0	0	0	0	0	0	0	0	0	0	0	0	0	0	0	2	0
Cat-P-S-04	Fall	0	0	0	0	0	0	0	0	0	0	0	0	0	0	0	0	0	4	0
Cat-P-S-05	Fall	0	0	0	0	0	0	0	0	0	0	0	0	0	0	0	0	0	2	0
Cat-P-S-06	Fall	0	0	0	0	0	0	0	0	0	0	0	0	0	0	0	0	0	0	0
Cat-P-S-07	Fall	0	0	0	0	0	0	0	0	0	0	0	0	0	0	0	0	0	2	0
Cat-MC-02	Fall	0	0	0	0	0	0	0	0	0	0	0	0	0	0	0	0	2	0	0
Cat-MC-03	Fall	0	0	0	0	0	0	0	0	0	0	0	0	0	0	0	0	7	0	0
Cat-MC-04	Fall	0	0	0	0	0	0	0	0	0	0	0	0	0	0	0	0	0	0	0
Cat-MC-05	Fall	0	0	0	0	0	0	0	0	0	0	0	0	0	0	0	0	0	0	0
Cat-MC-06	Fall	0	0	0	0	0	0	0	0	0	0	0	0	0	0	0	0	0	0	0
Cat-MC-S-01	Fall	0	0	0	0	0	0	0	0	0	0	0	0	0	0	0	0	0	0	0
Cat-MC-S-02	Fall	0	0	0	0	0	0	0	0	0	0	0	0	0	0	0	0	0	0	0
Cat-MC-S-03	Fall	0	0	0	0	0	0	0	0	0	0	0	0	0	0	0	0	0	0	0
Cat-MC-S-04	Fall	0	0	0	0	0	0	0	0	0	0	0	0	0	0	0	0	0	0	0
Cat-MC-S-05	Fall	0	0	0	0	0	0	0	0	0	0	0	0	0	0	0	0	0	0	0

## Sheet: Sheet3
Hesperotettix_veridans	Oecanthus_spp	Neonemobius_mormonius	Pristoceuthopilus_arizonae	MS_5
0	0	0	0	0
0	0	0	0	0
0	0	0	0	0
0	0	0	0	0
0	0	0	0	0
0	0	0	0	0
0	0	0	0	0
0	0	0	0	0
0	0	0	0	0
0	0	0	0	0
0	0	0	0	0
0	0	0	0	0
1	0	0	0	6
0	0	0	0	3
0	0	0	0	0
0	0	0	0	0
0	0	0	0	0
0	0	0	0	0
0	0	0	0	0
0	0	0	0	0
0	0	0	0	0
0	0	0	0	0
0	0	0	0	0
0	0	0	0	0
0	0	0	0	0
0	0	0	0	0
0	0	0	0	0
0	0	0	0	0
0	1	0	0	0
0	0	0	0	0
0	0	0	0	0
0	0	0	0	0
0	0	0	0	0
0	0	0	0	0
0	0	0	0	0
0	0	0	0	0
0	0	0	0	0
0	0	0	0	0
0	0	0	0	0
0	0	0	0	0
0	0	0	0	0
0	0	0	0	0
0	0	0	0	0
0	0	0	0	0
0	0	0	0	0
0	0	0	0	0
0	0	0	1	0
0	0	0	1	0
0	0	0	0	0
0	0	0	1	0
0	0	0	0	0
0	0	0	2	0
0	0	0	4	0
0	0	0	2	0
0	0	0	0	0
0	0	0	2	0
0	0	2	0	0
0	0	7	0	0
0	0	0	0	0
0	0	0	0	0
0	0	0	0	0
0	0	0	0	0
0	0	0	0	0
0	0	0	0	0
0	0	0	0	0
0	0	0	0	0
