# Supplementary material for: Ground-Dwelling Arthropod Communities of a Sky Island Mountain Range in Southeastern Arizona, USA: Obtaining a Baseline for Assessing the Effects of Climate Change
Source: PLoS One. 2015 Sep 2;10(9):e0135210. doi: 10.1371/journal.pone.0135210 (PMC4558002; doi:10.1371/journal.pone.0135210)
Supplement: S3 File — (XLSX) [file pone.0135210.s003.xlsx]

## Sheet: Coleoptera
Santa Catalina Mountain Coleoptera
Determined by Wendy Moore and Eugene Hall				Spring 2011 Collection								Summer 2011 Collection
Family	Genus	species		Desertscrub	Grassland	Chaparral	Pine/Oak	Pine	Mixed Conifer			Desertscrub	Grassland	Chaparral	Pine/Oak	Pine	Mixed Conifer
Anobiidae		species 1		0	0	0	0	0	0			0	0	X	0	0	0
Anthicidae	Ischyropalpus	species 1		X	X	0	0	0	0			0	0	0	0	0	0
Bothrideridae	Bothrideres	species 1		0	X	0	X	X	0			0	0	0	0	0	0
Buprestidae	Acmaeodera	quadrivittatoides		0	X	0	0	0	0			X	X	0	0	0	0
Buprestidae	Acmaeodera	species 1		0	0	0	0	0	0			0	X	0	0	0	0
Buprestidae	Acmaeodera	species 2		0	0	0	0	0	0			0	X	0	0	0	0
Buprestidae	Acmaeodera	species 3		0	0	0	0	0	0			0	X	0	0	0	0
Cantharidae	Podabrus	species 1		0	0	0	0	X	0			0	0	0	0	0	0
Carabidae	Agonum	species 1		0	0	0	0	0	0			0	0	0	X	0	0
Carabidae	Brachinus	elongatulus		0	0	0	0	0	0			0	X	0	0	0	0
Carabidae	Calathus	nr. peropacus		0	0	0	X	0	0			0	0	X	X	0	X
Carabidae	Calosoma	peregrinator		0	0	0	0	0	0			0	X	X	0	0	0
Carabidae	Calosoma	prominens		0	0	0	0	0	0			X	X	0	0	0	0
Carabidae	Dyschirius	species 1		0	0	0	X	0	0			0	0	0	0	0	0
Carabidae	Cymindis	blandus		0	0	0	0	0	0			0	0	0	X	0	0
Carabidae	Cymindis	arizonensis		0	X	0	0	0	0			0	0	0	0	0	0
Carabidae	Discoderus	robustus		0	X	0	0	0	0			X	X	X	0	0	0
Carabidae	Harpalus	species 1		0	0	0	0	0	0			0	X	X	X	0	0
Carabidae	Harpalus	species 2		0	0	0	0	0	0			0	X	0	0	0	0
Carabidae	Microlestes	linearis		X	X	X	0	0	0			X	X	0	0	0	0
Carabidae	Pasimachus	californicus		0	0	0	0	0	0			0	X	0	0	0	0
Carabidae	Pseudomorpha	species 1		0	0	0	0	0	0			0	0	X	0	0	0
Carabidae	Pterostichus	adstrictus		0	0	0	0	X	X			0	0	0	0	0	X
Carabidae	Rhadine	nr. perlevis		0	0	0	0	0	X			0	0	0	0	X	X
Carabidae	Scaphinotus	petersi catalinae		0	0	0	0	0	0			0	0	0	0	X	X
Carabidae	Selenophorus	species 1		0	0	0	0	0	0			0	X	0	0	0	0
Carabidae	Selenophorus	species 2		0	0	0	0	0	0			0	X	0	0	0	0
Carabidae	Sericoda	bembidoides		0	0	0	0	0	0			0	0	0	0	0	X
Carabidae	Synuchus	dubius		0	0	0	0	0	0			0	0	0	X	X	X
Carabidae	Tetragonoderus	intersectus		0	0	0	0	0	0			0	X	0	0	0	0
Oedemeridae	Calopus	angustus		0	0	0	0	X	0			0	0	0	0	0	0
Chrysomelidae	Altica	torquata		0	0	0	X	X	X			0	0	0	0	X	0
Chrysomelidae	Phaedon	species 1		0	X	0	0	0	0			0	0	0	0	0	0
Chrysomelidae	Zygogramma	opifera		0	0	0	0	0	0			0	X	0	0	0	0
Chrysomelidae	Paria	species 1		0	0	0	0	0	0			0	0	X	0	0	0
Chrysomelidae	Chaetocnema	cribifrons		0	0	0	0	0	0			0	X	0	0	0	0
Chrysomelidae		species 1		0	0	0	0	0	0			0	0	0	0	0	X
Chrysomelidae		species 2		0	0	0	0	0	0			X	0	0	0	0	0
Chrysomelidae		species 3		0	0	0	0	0	0			X	0	0	0	0	0
Chrysomelidae:Bruchinae	Acanthoscelides	species 1		0	X	0	X	X	0			0	0	0	0	0	0
Chrysomelidae:Bruchinae	Zabrotes	cruciger		0	X	0	0	0	0			0	X	0	0	0	0
Chrysomelidae:Bruchinae	Zabrotes	planifrons		0	X	0	0	0	0			0	X	0	0	0	0
Chrysomelidae:Bruchinae	Zabrotes	species 1		0	0	X	0	0	0			0	0	0	0	0	0
Clambidae		species 1		X	0	0	0	0	0			0	0	0	0	0	0
Coccinellidae	Anovia	virginalis		0	0	0	0	0	0			X	0	0	0	0	0
Coccinellidae		species 1		0	X	0	0	0	0			0	0	0	0	0	0
Coccinellidae	Scymnus	species 1		X	0	0	0	0	0			0	0	0	0	0	0
Corylophidae	Orthoperus	species 1		0	0	0	0	0	0			0	0	0	0	0	X
Cryptophagidae	nr Caenoscelis	species 1		0	0	0	0	0	0			0	0	0	0	0	X
Cryptophagidae	Cryptophagus	species 1		0	0	X	X	X	X			0	0	0	0	X	X
Curculionidae	Apion	species 1		0	0	0	X	0	X			0	0	0	0	0	0
Curculionidae	Cnemocyllus	species 1		0	X	X	0	0	0			0	0	0	0	0	0
Curculionidae	Conotrachelus	ecarinatus		0	0	0	0	0	0			0	0	0	X	0	0
Curculionidae	Crocidema	arizonica		0	0	0	0	X	X			0	0	0	X	0	X
Curculionidae	Gerstaeckeria	alternata		0	X	0	0	0	0			0	0	0	0	0	0
Curculionidae	Gerstaeckeria	species 1		0	X	0	0	0	0			0	0	0	0	0	0
Curculionidae	Hylastes	species 1		0	0	0	0	0	0			0	0	0	X	X	0
Curculionidae	Leptopinara	species 1		0	0	0	0	0	0			0	X	0	0	0	0
Curculionidae	nr. Rhypodillis	brevicollis		0	0	0	X	0	0			X	0	X	0	0	0
Curculionidae	Otiorhynchus	ovatus		0	0	0	0	X	X			0	0	0	0	0	X
Curculionidae	Pandeleteinus	lucidillus		0	X	0	0	0	0			0	0	0	0	0	0
Curculionidae	Peritaxia	rugicollis		0	0	0	0	0	0			0	0	X	0	0	0
Curculionidae	Rhyncolus	brunneus		0	0	0	0	0	X			0	0	0	0	0	0
Curculionidae	Rhyssomatus	medialis		0	0	0	0	0	0			X	0	0	0	0	0
Curculionidae	Rhyssomatus	species 1		0	0	0	0	0	0			0	X	0	0	0	0
Curculionidae	Scyphophorus	acupunctatus		0	X	0	0	0	0			0	X	0	0	0	0
Curculionidae	Sibinia	species 1		0	X	0	X	X	0			0	0	0	0	0	0
Curculionidae	Smicronyx	species 1		0	X	0	0	0	0			0	0	0	0	0	0
Curculionidae	Smicronyx	species 2		0	X	0	0	0	0			0	0	0	0	0	0
Curculionidae	Smicronyx	species 3		0	0	0	0	X	0			0	0	0	0	0	0
Curculionidae	Smicronyx	species 4		0	X	0	0	0	0			0	0	0	0	0	0
Curculionidae	Thricolepis	inornada		0	0	0	X	X	X			0	0	0	0	0	0
Curculionidae		species 1		0	0	0	X	X	X			0	0	0	0	0	0
Curculionidae		species2		0	0	0	X	0	X			0	0	0	0	0	0
Curculionidae: Scolytinae		species 1		0	0	0	0	X	X			0	0	0	0	0	0
Curculionidae: Scolytinae	Pseudohylesinus	species 1		0	0	0	X	0	X			0	0	0	0	0	0
Dermestidae	Anthrenus	species 1		0	0	0	0	0	0			0	X	0	0	0	0
Elateridae	Cardiophilus	species 1		0	0	0	X	0	0			0	0	0	0	0	0
Elateridae		species 1		0	0	0	0	0	0			0	X	0	0	0	0
Elateridae		species 2		0	0	0	0	0	0			0	0	0	0	0	X
Elateridae		species 3		X	0	0	0	0	0			0	0	0	0	0	0
Elateridae		species 4		0	0	0	X	0	0			0	0	0	0	0	0
Elateridae		species 5		0	0	0	X	0	0			0	0	0	0	0	0
Elateridae		species 6		0	0	0	X	0	0			0	0	0	0	0	0
Elateridae		species 7		0	0	0	0	X	0			0	0	0	0	0	0
Endomychidae	Aphorista	morosa		0	0	0	0	0	0			0	0	0	0	0	X
Erotylidae	Gibbifer	californicus		0	0	0	0	0	0			0	0	X	0	X	X
Histeridae	Hister	species 1		0	0	0	0	0	0			0	0	0	X	0	X
Histeridae: Saprininae	Xerosaprinus	martini		X	X	0	0	0	0			0	0	0	0	0	0
Histeridae		species 1		0	0	0	0	0	0			0	X	0	0	0	0
Latridiidae	Akalyptoischion	species 1		0	0	0	X	X	0			0	0	0	0	0	0
Latridiidae	Metopthalmus	species 1		0	X	0	0	0	0			0	0	0	0	0	0
Latridiidae		species 1		0	0	0	0	0	X			0	0	0	0	0	0
Latridiidae		species 2		0	0	0	0	0	0			0	0	X	0	0	X
Leiodidae	Leiodes	species 1		0	0	0	0	0	0			0	0	0	0	X	X
Leiodidae	Leiodes	species 2		0	0	0	0	0	0			0	0	0	X	0	X
Leiodidae	Leiodes	species 3		0	0	0	0	0	0			0	0	0	0	X	X
Leiodidae	Ptomaphagus	species 1		0	X	0	0	0	0			0	0	0	0	0	0
Lycidae	Lycus	sanguineus		0	X	0	0	0	0			0	0	0	0	0	0
Melyridae	Trichochrous	species 1		X	X	X	X	0	0			0	0	0	0	0	0
Melyridae		species 1		0	0	0	0	0	0			0	0	X	0	0	X
Melyridae		species 2		0	0	0	0	0	0			0	X	0	0	0	0
Nitidulidae	Carpophilus	species 1		X	0	X	X	X	0			0	0	0	0	0	0
Nitidulidae	Euparea	species 1		0	0	0	0	0	0			0	0	X	X	X	X
Nitidulidae	Pallodes	plateosus		0	0	0	0	0	0			0	0	0	X	0	0
Nitidulidae	Stelidota	geminata		0	0	0	0	0	0			0	0	X	X	X	X
Nitidulidae	Thalycra	species 1		0	0	0	0	X	0			0	0	0	X	X	X
Nitidulidae		species 1		0	X	0	0	0	0			0	0	0	0	0	0
Ochodaeidae	Parochodaeus	species 1		0	0	0	0	0	0			0	X	0	0	0	0
Ptiliidae	Acrotrichis	species 1		0	0	0	0	0	0			0	0	0	0	0	X
Ptinidae	Ptinus	species 1		0	X	0	X	0	0			0	0	0	0	0	0
Ptinidae	Ptinus	feminalis		0	0	0	0	0	0			0	0	0	X	0	0
Pyrochroidae	Cononotus	bryanti		X	X	0	0	0	0			X	0	0	0	0	0
Salpingidae	Dacoderus	striatoceps		X	X	0	0	0	0			0	0	0	0	0	0
Scarabaeidae	Anomala	species 1		0	0	X	X	0	0			0	0	0	0	0	0
Scarabaeidae	Ataenius	species 1		0	0	0	0	0	0			0	X	0	0	0	0
Scarabaeidae	Ataenius	species 2		0	0	0	0	0	0			0	0	X	0	0	0
Scarabaeidae	Ateanius	species 3		0	0	0	0	0	0			0	X	0	0	0	0
Scarabaeidae	Copris	species 1		0	0	0	0	0	0			0	0	0	X	0	0
Scarabaeidae	Diplotaxis	species 1		0	X	0	0	0	0			0	0	0	0	0	0
Scarabaeidae	Diplotaxis	species 2		0	0	0	X	X	0			0	0	0	0	0	0
Scarabaeidae	Diplotaxis	species 3		0	0	X	X	0	0			0	0	0	0	0	0
Scarabaeidae	Diplotaxis	species 4		0	0	0	X	X	0			0	0	0	0	0	0
Scarabaeidae	Diplotaxis	species 5		0	0	0	0	0	0			0	0	0	0	X	0
Scarabaeidae	Euphoria	verticalis		0	0	0	0	0	0			X	X	X	0	0	0
Scarabaeidae	Onthophagus	species 1		0	0	0	0	0	0			0	X	X	X	0	0
Scarabaeidae	Onthophagus	species 2		0	0	0	0	0	0			0	0	0	X	X	X
Scarabaeidae	Onthophagus	species 3		0	0	0	0	0	0			0	X	X	0	0	0
Scarabaeidae	Serica	species 1		0	X	X	X	X	0			0	0	0	0	0	0
Silphidae	Thanatophilus	species 1		0	0	0	0	0	0			0	0	0	0	X	0
Staphylinidae	Baeocera	species 1		0	0	0	0	0	0			0	0	0	X	0	0
Staphylinidae	Baeocera	species 2		0	0	0	0	0	0			0	0	0	X	X	0
Staphylinidae	Euconnus	species 1		0	0	0	0	0	0			X	0	0	0	0	0
Staphylinidae	Euconnus	species 2		0	0	0	0	0	0			0	0	0	X	0	0
Staphylinidae	Quedius	species 1		0	0	0	0	X	0			0	0	0	0	0	0
Staphylinidae	Quedius	species 2		0	0	0	0	0	0			0	0	X	X	0	0
Staphylinidae	Scydmaenus	species 1		0	0	0	0	0	X			0	0	0	0	0	X
Staphylinidae	Sepedophilus	species 1		0	0	0	0	0	0			0	0	X	0	0	0
Staphylinidae		species 1		0	0	0	0	0	0			0	0	0	0	X	0
Staphylinidae		species 2		0	0	0	0	0	0			0	0	0	0	0	X
Staphylinidae		species 3		0	0	0	0	0	0			0	0	0	0	0	X
Staphylinidae		species 4		0	0	0	0	0	0			0	0	0	0	X	0
Staphylinidae		species 5		0	0	0	0	0	X			0	0	0	0	0	0
Staphylinidae		species 6		0	0	0	0	0	X			0	0	0	0	0	0
Staphylinidae		species 7		0	0	0	0	0	X			0	0	0	0	0	0
Staphylinidae		species 8		0	0	0	0	0	0			X	0	0	0	0	0
Staphylinidae		species 9		0	0	0	0	0	0			0	0	0	X	0	0
Staphylinidae		species 10		0	0	0	0	0	0			0	0	0	X	0	0
Staphylinidae		species 11		0	0	0	0	0	0			0	0	0	X	X	X
Staphylinidae		species 12		0	0	0	0	0	0			0	0	0	0	X	0
Staphylinidae		species 13		0	0	0	0	0	0			0	0	0	0	0	X
Staphylinidae: Aleocharinae		species 1		0	0	0	0	X	X			0	0	0	X	X	X
Staphylinidae: Omaliinae		species 1		0	0	0	0	0	X			0	0	0	0	0	X
Staphylinidae: Pselaphinae		species 1		0	0	0	0	0	0			0	X	0	0	0	0
Tenebrionidae	Alandes	species 1		0	0	0	X	0	0			0	0	0	0	0	0
Tenebrionidae	Argoporis	alutacea		X	X	0	0	0	0			X	0	0	0	0	0
Tenebrionidae	Argoporis	costipennis		X	X	X	0	0	0			X	X	0	0	0	0
Tenebrionidae	Argoporis	species 1		0	0	0	0	0	0			X	X	0	0	0	0
Tenebrionidae	Asidopsos	macra		0	0	0	0	0	0			0	0	X	0	0	0
Tenebrionidae	Blapstinus	species 1		0	X	0	0	0	0			0	0	0	0	0	0
Tenebrionidae	Coelocnemis	magna		0	0	0	0	X	0			0	0	0	0	0	0
Tenebrionidae	Conibius	gagates		X	X	0	0	0	0			0	X	0	0	0	0
Tenebrionidae	Conibius	uniformis		0	X	0	0	0	0			0	0	0	0	0	0
Tenebrionidae	Coniontis	species 1		0	0	0	0	X	0			0	0	0	0	0	0
Tenebrionidae	Cryptoglossa	variolosa		X	0	0	0	0	0			X	X	0	0	0	0
Tenebrionidae	Eleodes	anthracinus		0	X	0	0	0	0			0	0	0	0	0	0
Tenebrionidae	Eleodes	carbonarius		X	X	0	0	0	0			0	0	0	0	0	0
Tenebrionidae	Eleodes	dissimilis		0	0	0	X	X	X			0	0	0	0	0	0
Tenebrionidae	Eleodes	nr arcuatus		0	X	X	X	X	0			0	X	X	0	0	0
Tenebrionidae	Eleodes	longicollis		0	X	0	0	0	0			0	X	0	0	0	0
Tenebrionidae	Eleodes	nigrinus		0	0	0	X	X	0			0	0	0	0	0	0
Tenebrionidae	Eleodes	obscurus		0	X	X	X	0	0			0	X	X	X	0	0
Tenebrionidae	Eleodes	subnitens		0	0	X	X	0	0			0	0	0	0	0	0
Tenebrionidae	Embaphion	contusum		0	0	X	0	0	0			0	0	X	0	0	0
Tenebrionidae	Eusattus	reticulatus		0	0	0	0	0	0			X	X	X	0	0	0
Tenebrionidae	Helops	species 1		0	X	0	0	0	0			0	0	0	0	0	0
Tenebrionidae	Hymenorus	irritus		0	X	0	0	0	0			0	0	0	0	0	0
Tenebrionidae	Hymenorus	planulus		0	X	0	0	0	0			0	0	0	0	0	0
Tenebrionidae	Hymenorus	species 1		X	0	0	0	0	0			0	0	0	0	0	0
Tenebrionidae	Hymenorus	species 2		0	0	0	X	0	0			0	0	0	0	0	0
Tenebrionidae	Neobaphion	planipennis		0	0	0	X	X	0			0	0	0	0	0	0
Tenebrionidae: Opatrinae		spp.		0	0	0	0	0	0			0	X	X	X	0	0
Tenebrionidae	Philolithus	morbillosus		0	0	0	0	0	0			X	X	0	0	0	0
Tenebrionidae	Stenomorpha	species 1		0	0	0	0	0	0			0	X	0	0	0	0
Tenebrionidae	Steriphanus	nr. subopacus		X	0	0	0	0	0			0	0	0	0	0	0
Tenebrionidae	Steriphanus	species 1		0	X	0	0	0	0			0	0	0	0	0	0
Tenebrionidae	Steriphanus	species 2		0	X	0	0	0	0			0	X	X	0	0	0
Tenebrionidae	Steriphanus	species 3		0	X	0	0	0	0			0	X	0	0	0	0
Tenebrionidae	Triorophus	laevis		X	0	0	0	0	0			0	0	0	0	0	0
Tenebrionidae		species 1		0	X	0	0	0	0			0	0	0	0	0	0
Tenebrionidae		species 2		0	0	0	0	0	0			0	X	X	0	0	0
Zopheridae	Zopherus	gracilis		0	0	X	0	0	0			0	0	0	0	0	0

## Sheet: Araneae
Santa Catalina Mountain Araneae
Determined by Sandra Brantley				Spring 2011 Collection								Summer 2011 Collection
Family	Genus	species		Desertscrub	Grassland	Chaparral	Pine/Oak	Pine	Mixed Conifer			Desertscrub	Grassland	Chaparral	Pine/Oak	Pine	Mixed Conifer
Agelenidae	Calilena	restricta		0	0	0	X	0	0			0	0	0	0	X	0
Amaurobiidae	Callobius	arizonicus		0	0	0	X	X	X			0	0	0	0	0	X
Anyphaenidae	Anyphaena	marginalis		0	0	0	0	0	X			0	0	0	0	0	X
Corinnidae	Castianeira	luctifera		0	0	0	X	0	0			0	0	0	0	0	0
Corinnidae	Castianeira	occidens		0	0	0	0	0	0			X	X	0	X	X	0
Corinnidae	Phrurolithus	catalinius		0	0	0	0	0	0			0	0	0	0	0	X
Corinnidae	Phrurolithus	catalinius		0	0	0	X	X	X			0	0	0	0	0	0
Corinnidae	Phrurolithus	nr. callidus		0	0	X	0	0	0			0	0	0	0	0	0
Corinnidae	Phrurolithus	schwartzi		0	0	0	0	X	X			0	0	X	0	X	X
Corinnidae	Phrurotimpus	certus		0	0	X	0	0	0			0	0	0	0	0	0
Corinnidae	Phrurotimpus	nr. dulcineus		0	0	0	X	X	0			0	0	0	X	0	0
Corinnidae	Piabuna	nr. brevispina		0	X	0	0	0	0			0	X	X	0	0	0
Corinnidae	Piabuna	species 2		0	X	0	0	0	0			0	0	0	0	0	0
Corinnidae	Septentrinna	steckleri		0	X	0	0	0	0			0	X	0	0	0	0
Dictynidae	Cicurina	species 1		0	X	0	0	X	X			0	X	0	0	0	X
Dictynidae	Dictyna	terrestris		0	X	0	0	0	0			0	0	0	0	0	0
Dictynidae	Lathys	delicatula		X	X	0	0	0	0			0	0	0	0	0	0
Dictynidae	Phantyna	bicornis		0	0	X	X	0	0			0	0	0	0	0	0
Dictynidae	Phantyna	rita		0	0	0	0	0	X			0	0	0	0	0	0
Dipluridae	Euagrus	chisoseus		0	0	X	X	0	0			0	0	0	0	0	0
Filistatidae	Kukulcania	species 1		X	X	0	0	0	0			0	0	0	0	0	0
Gnaphosidae	Callilepis	eremella		0	0	0	X	X	0			0	0	0	0	0	0
Gnaphosidae	Callilepis	gertschi		X	X	X	0	0	0			0	X	0	0	0	0
Gnaphosidae	Callilepis	mumai		0	X	0	0	0	0			0	0	0	0	0	0
Gnaphosidae	Cesonia	gertschi		X	X	0	X	0	0			X	X	0	0	0	0
Gnaphosidae	Drassodes	saccatus		0	X	X	X	0	0			0	0	0	0	0	0
Gnaphosidae	Drassyllus	conformans		0	0	0	0	0	0			0	X	0	0	0	0
Gnaphosidae	Drassyllus	dromeus		0	X	0	X	0	0			0	0	0	0	0	0
Gnaphosidae	Drassyllus	insularis		X	X	0	0	0	0			0	0	0	0	0	0
Gnaphosidae	Haplodrassus	chamberlini		0	0	0	0	0	X			0	0	0	0	0	0
Gnaphosidae	Haplodrassus	signifer		0	0	0	X	X	X			0	0	0	0	0	0
Gnaphosidae	Haplodrassus	species 1		0	X	X	X	X	X			0	0	0	0	X	X
Gnaphosidae	Herpyllus	propinquus		0	0	0	X	0	0			0	0	0	0	0	0
Gnaphosidae	Micaria	gertschi		0	X	X	0	0	0			X	0	0	0	0	0
Gnaphosidae	Micaria	jeanae		0	0	0	0	0	0			0	X	0	0	0	0
Gnaphosidae	Micaria	nanella		0	0	0	0	0	0			0	X	0	0	0	0
Gnaphosidae	Micaria	nr. longispina		0	0	0	X	X	0			0	0	0	0	0	0
Gnaphosidae	Micaria	nye		0	0	X	X	0	0			0	0	0	0	0	0
Gnaphosidae	Micaria	palliditarsa		0	0	0	0	0	0			X	X	0	0	0	0
Gnaphosidae	Micaria	palliditarsus		X	X	X	0	0	0			0	0	0	0	0	0
Gnaphosidae	Micaria	pulicaria		0	0	0	0	0	X			0	0	0	0	0	0
Gnaphosidae	Micaria	riggsi		0	0	0	0	0	0			0	0	0	X	0	0
Gnaphosidae	Nodocion	eclectica		0	X	0	0	0	0			0	0	0	0	0	0
Gnaphosidae	Scopoides	catharius		X	0	0	0	0	0			X	0	X	0	0	0
Gnaphosidae	Sergiolus	species 1		0	0	0	0	0	X			0	0	0	0	0	0
Gnaphosidae	Trachyzelotes	jaxartensis		X	X	0	0	0	0			0	0	0	0	0	0
Gnaphosidae	Zelotes	anglo		0	X	X	X	X	0			0	0	X	X	0	0
Gnaphosidae	Zelotes	lasalanus		0	0	0	X	X	0			0	0	0	0	X	0
Gnaphosidae	Zelotes	monachus		X	X	0	0	0	0			0	X	0	0	0	0
Hahniidae	Neocryphoeca	gertschi		0	0	0	0	X	0			0	0	0	0	0	0
Leptonetidae	Ozarkia	apachea		0	X	0	X	0	0			X	X	0	X	0	0
Linyphiidae	Agyneta	species 1		0	0	0	0	0	0			0	X	0	0	X	0
Linyphiidae	Ceraticelus	nr. formosus		0	X	0	0	0	0			X	X	0	0	0	X
Linyphiidae	Ceratinella	brunnea		0	0	0	0	0	X			0	0	0	0	0	X
Linyphiidae	Erigone	species 1		0	0	0	0	0	0			0	0	0	0	0	X
Linyphiidae	Helophora	reducta		0	0	0	0	0	0			0	0	0	0	0	X
Linyphiidae	Lepthyphantes	species 1		0	0	0	0	0	X			0	0	0	0	X	X
Linyphiidae	Masoncus	conspectus		0	X	0	0	0	0			0	0	0	0	0	0
Linyphiidae	Meioneta	species 1		0	0	0	X	X	X			0	0	0	0	0	0
Linyphiidae	Mermessus	coahuilana		0	0	0	0	0	0			0	0	0	0	0	X
Linyphiidae	Mermessus	taibo		0	0	0	0	X	X			0	0	0	0	0	X
Linyphiidae	Spirembolus	maderus		0	0	0	X	X	0			0	0	0	0	0	0
Linyphiidae	Tennesseellum	formica		0	0	0	0	0	0			0	X	X	X	0	0
Liocranidae	Neoanagraphis	chamberlini		X	X	0	0	0	0			0	X	0	0	0	0
Lycosidae	Alopecosa	kochi		X	X	0	X	X	X			0	0	0	X	X	X
Lycosidae	Pardosa	montgomeryi		0	0	0	0	0	0			0	0	0	X	X	X
Lycosidae	Pardosa	yavapa		0	0	0	0	0	0			0	0	0	X	0	0
Lycosidae	Schizocosa	mccooki		0	0	0	0	0	0			0	X	0	0	X	0
Lycosidae	Schizocosa	species 1		0	X	X	X	0	0			0	0	0	0	0	0
Lycoside	Hogna	species 1		0	X	X	0	0	0			0	0	0	0	0	0
Miturgidae	Syspira	longipes		X	X	0	0	0	0			X	0	0	0	0	0
Miturgidae	Syspira	tigrina		0	X	0	0	0	0			0	X	0	0	0	0
Oonopidae	Escaphiella	hespera		X	X	0	0	0	0			X	X	0	0	0	0
Oonopidae	Oonops	species 1		0	0	0	0	0	0			0	0	X	0	0	0
Philodromidae	Apollophanes	texanus		0	0	X	0	0	0			0	0	0	0	0	0
Philodromidae	Philodromus	rodecki		0	0	X	0	0	0			0	0	0	0	0	0
Pholcidae	Psilochorus	rockefelleri		0	0	X	X	X	0			0	0	X	0	X	0
Pholcidae	Psilochorus	utahensis		0	X	0	0	0	0			0	X	0	0	0	0
Plectreuridae	Kibramoa	nr. yuma		X	X	0	0	0	0			0	0	0	0	0	0
Salticidae	Euophrus	species 1		0	0	0	0	0	X			0	0	0	0	0	0
Salticidae	Habronattus	clypeatus		X	X	0	0	0	0			X	X	0	0	0	0
Salticidae	Habronattus	geronimoi		X	0	X	0	0	0			0	0	0	0	0	0
Salticidae	Habronattus	hallani		0	X	0	0	0	0			0	0	0	0	0	0
Salticidae	Habronattus	hirsutus		0	X	0	X	X	0			0	0	0	0	0	0
Salticidae	Habronattus	ustulatus		0	0	X	X	0	0			0	0	0	0	0	0
Salticidae	Peckhamia	species 1		0	0	X	0	0	0			0	0	0	0	0	0
Selenopidae	Selenops	species 1		0	0	0	0	0	0			0	0	0	0	0	X
Sicariidae	Loxosceles	arizonica		X	X	0	0	0	0			0	0	0	0	0	0
Sparassidae	Olios	giganteus		0	0	X	0	0	0			0	0	0	0	0	0
Tengellidae	Lauricius	hooki		0	0	0	0	0	0			0	0	0	0	X	0
Theridiidae	Euryopis	mulaiki		0	X	0	0	0	0			0	X	X	0	0	0
Theridiidae	Euryopis	texana		0	0	0	0	X	0			0	X	X	X	X	0
Theridiidae	Steatoda	punctulata		0	X	X	0	0	0			0	0	0	0	0	0
Theridiidae	Steatoda	variata		0	0	0	0	0	0			X	X	0	0	0	0
Theridiidae	Thymoites	sclerotis		0	0	0	0	0	0			0	0	0	X	0	0
Theridiidae	Thymoites	species 1		0	X	0	0	0	0			0	0	0	0	0	0
Thomisidae	Xysticus	apachecus		0	0	0	0	0	0			0	0	0	0	X	X
Thomisidae	Xysticus	cunctator		0	X	0	X	0	0			0	0	0	0	0	0
Thomisidae	Xysticus	gosiutus		0	0	0	X	X	0			0	0	0	0	0	0
Thomisidae	Xysticus	lutzi		0	X	0	0	0	0			0	X	0	0	0	0
Thomisidae	Xysticus	montanensis		0	0	0	0	0	0			0	0	0	0	X	X
Thomisidae	Xysticus	nr. discursans		0	0	0	0	0	0			0	X	0	0	0	0

## Sheet: Orthoptera
Santa Catalina Mountain Orthoptera
Determined by Eugene Hall and Carl Olson				Spring 2011 Collection								Summer 2011 Collection
Family	Genus	species		Desertscrub	Grassland	Chaparral	Pine/Oak	Pine	Mixed Conifer			Desertscrub	Grassland	Chaparral	Pine/Oak	Pine	Mixed Conifer
Acrididae	Acantherus	piperatus		0	0	0	0	0	0			0	0	0	0	X	0
Acrididae	Ageneotettix	deorum		0	0	0	0	0	0			0	0	0	0	0	X
Acrididae	Arphia	conspersa		0	0	0	X	0	0			0	0	0	0	0	0
Acrididae	Barytettix	humphreysii		0	X	0	0	0	0			0	X	0	0	0	0
Acrididae	Boopedon	nubilum		0	0	0	0	0	0			0	X	0	0	0	0
Acrididae	Conalcaea	huachucana		0	0	X	X	0	0			0	X	0	0	0	0
Acrididae	Hesperotettix	veridans		0	0	0	0	0	0			0	X	0	0	0	0
Acrididae	Leprus	spp.		0	0	0	0	0	0			0	X	0	0	0	0
Acrididae	Melanoplus	lakinus		0	0	0	0	0	0			0	X	0	0	0	0
Acrididae	Melanoplus	occidentalis		0	0	0	0	0	0			0	X	X	0	0	0
Acrididae	Phrynotettix	tschivavensis		0	0	0	0	0	0			0	X	0	0	0	0
Acrididae	Syrbula	montezuma		0	X	0	0	0	0			0	X	0	0	0	0
Acrididae	Trimerotropis	spp.		X	X	0	X	0	0			0	0	0	X	0	0
Acrididae	Aulocara	femoratum		0	0	0	0	0	0			X	X	0	0	0	0
Acrididae	Trachyrhachis	kiowa		0	0	0	0	0	0			0	0	X	0	0	0
Gryllidae	Gryllita	arizonae		0	0	0	0	0	0			0	X	0	0	0	0
Gryllidae	Gryllus	spp.		X	X	X	X	X	0			X	X	X	X	0	0
Gryllidae	Oecanthus	species 1		0	0	0	0	0	0			0	0	X	0	0	0
Gryllidea	Neonemobius	mormonius		0	0	0	0	0	0			0	0	0	0	0	X
Mogoplistidae	Cycloptilium	comprehendens		0	X	0	0	0	0			0	X	0	0	0	0
Mogoplistidae	Hoplosphyrum	boreale		X	X	0	X	0	0			0	X	X	X	0	0
Rhaphidophoridae	Ceuthophilus	spp.		0	0	X	X	X	X			X	X	0	0	0	0
Rhaphidophoridae	Pristoceuthophilus	arizonae		0	0	0	0	0	X			0	0	0	0	X	0
Stenopelmatidae	Stenopelmatus	spp.		0	X	0	0	X	0			0	X	0	0	0	0
Tettigoniidae	Eremopedes	ephippiata		0	X	0	X	0	0			0	X	0	0	0	0

## Sheet: Myriapoda
Santa Catalina Mountain Myriapoda
Determined by Paul Marek				Spring 2011 Collection								Summer 2011 Collection
Family	Genus	species		Desertscrub	Grassland	Chaparral	Pine/Oak	Pine	Mixed Conifer			Desertscrub	Grassland	Chaparral	Pine/Oak	Pine	Mixed Conifer
Atopetholidae	Arinolus	hopinus		0	0	0	0	0	0			X	X	X	0	0	0
Conotylidae	Austrotyla	montivaga		0	0	0	0	X	X			0	0	0	X	X	X
Geophilidae		species 1		0	0	0	0	0	X			0	0	0	0	0	0
Geophilidae		species 2		0	X	X	X	0	0			0	X	0	0	0	0
Geophilidae		species 3		0	0	0	0	0	X			0	0	0	0	0	0
Lithobiidae		species 1		0	0	0	0	X	X			0	0	0	0	0	0
Lithobiidae		species 2		0	X	X	X	X	X			0	0	X	0	X	0
Lithobiidae		species 3		0	0	0	X	X	X			0	X	X	X	X	X
Lithobiidae		species 4		0	0	0	X	X	X			0	X	X	X	X	X
Macrosternodesmidae	Tidesmus	variabilis		0	0	0	0	0	0			0	X	0	X	X	0
Parajulidae	Aniulus	species 1		0	0	0	X	X	X			X	0	0	X	X	X
Polyxenidae	Polyxenus	lagurus		0	0	0	X	0	0			0	0	0	0	0	0
Scolopendridae	Scolopendra	polymorpha		X	X	X	0	0	0			X	X	X	X	0	0
Scutigeridae	Dendrothereua	homa		X	X	0	0	0	0			X	X	X	0	0	0
Siphonophoridae	Siphonacme	lyttoni		0	0	0	0	0	0			0	0	0	0	0	X
Spirostreptidae	Orthoporus	ornatus		0	0	0	0	0	0			X	X	0	0	0	0
